# Supplementary material for: Periodically Ordered Wrinkles in Gradient Patterned Polymer Stripes
Source: Materials (Basel). 2024 Dec 10;17(24):6035. doi: 10.3390/ma17246035 (PMC11676037; doi:10.3390/ma17246035)
Supplement: Supplementary file 1 [file materials-17-06035-s001.zip]

Archive with 1 entries (1 files):
- materials-3344769-supplementary.pdf
